# Supplementary material for: Thyroid Hormone Induces Ca2+-Mediated Mitochondrial Activation in Brown Adipocytes
Source: Int J Mol Sci. 2021 Aug 11;22(16):8640. doi: 10.3390/ijms22168640 (PMC8395422; doi:10.3390/ijms22168640)
Supplement: Supplementary file 1 [file ijms-22-08640-s001.zip]

Archive with 1 entries (1 files):
- ijms-1287383-supplementary.pdf
